# Supplementary material for: Selection of Specific Peptides for Coccidioides spp. Obtained from Antigenic Fractions through SDS-PAGE and Western Blot Methods by the Recognition of Sera from Patients with Coccidioidomycosis
Source: Molecules. 2018 Nov 30;23(12):3145. doi: 10.3390/molecules23123145 (PMC6321320; doi:10.3390/molecules23123145)
Supplement: Supplementary file 1 [file molecules-23-03145-s001.zip]

Archive with 3 entries (2 files):
- molecules-386218-submit-supplementary-original/
- molecules-386218-submit-supplementary-original/Supplementary material-Table S1.xls
- molecules-386218-submit-supplementary-original/Tables S2-S5.pdf
