# Supplementary material for: Selection of Specific Peptides for Coccidioides spp. Obtained from Antigenic Fractions through SDS-PAGE and Western Blot Methods by the Recognition of Sera from Patients with Coccidioidomycosis
Source: Molecules. 2018 Nov 30;23(12):3145. doi: 10.3390/molecules23123145 (PMC6321320; doi:10.3390/molecules23123145)
Supplement: Supplementary file 1 [file molecules-23-03145-s001.zip › molecules-386218-submit-supplementary-original/Supplementary material-Table S1.xls]

## Sheet: Hoja1
Sera	1		2		3		5		9		10		14		17		18		23		29		31		32		35		45		52		53		55		59		61		64		68		69		74		75
(kDa)	C. immitis	C. posadasii	C. immitis	C. posadasii	C. immitis	C. posadasii	C. immitis	C. posadasii	C. immitis	C. posadasii	C. immitis	C. posadasii	C. immitis	C. posadasii	C. immitis	C. posadasii	C. immitis	C. posadasii	C. immitis	C. posadasii	C. immitis	C. posadasii	C. immitis	C. posadasii	C. immitis	C. posadasii	C. immitis	C. posadasii	C. immitis	C. posadasii	C. immitis	C. posadasii	C. immitis	C. posadasii	C. immitis	C. posadasii	C. immitis	C. posadasii	C. immitis	C. posadasii	C. immitis	C. posadasii	C. immitis	C. posadasii	C. immitis	C. posadasii	C. immitis	C. posadasii	C. immitis
250	0	0	0	0	0	0	0	0	0	0	0	0	1	1	0	0	0	0	1	0	0	0	0	0	0	0	0	0	0	0	0	0	0	0	0	0	0	0	0	0	1	1	0	0	0	0	0	0	1
150	0	0	0	0	0	0	0	0	0	0	0	1	1	1	0	0	0	0	1	0	0	0	0	0	0	0	0	0	0	1	0	0	0	0	0	0	0	0	0	0	0	0	0	0	1	0	0	0	0
100	1	1	0	0	0	0	0	1	1	0	0	1	1	1	1	1	0	0	1	0	1	0	1	0	1	1	0	0	0	1	0	0	0	0	1	1	1	1	0	0	1	1	0	1	1	1	0	1	0
75	0	0	0	0	0	0	0	0	0	0	0	0	0	0	0	0	0	0	0	0	1	1	0	0	0	0	0	0	1	1	0	0	0	0	0	0	0	0	0	0	0	0	0	0	0	0	1	1	0
50	0	0	0	0	0	0	0	1	0	0	0	1	1	1	0	0	0	0	1	1	1	0	0	1	1	1	0	0	1	1	0	0	0	1	0	0	0	0	0	0	1	1	1	1	1	0	1	1	1
37	1	1	0	0	0	0	0	1	0	0	0	1	1	1	0	0	0	0	1	0	1	0	0	1	1	1	0	0	0	0	0	0	0	0	0	0	1	1	0	0	0	0	0	0	1	0	0	0	0
25	0	0	0	0	0	0	1	1	0	0	0	1	1	1	0	0	0	0	1	1	0	0	0	0	0	0	0	0	0	0	0	0	0	0	0	0	1	1	0	0	0	0	0	0	0	1	0	0	0
[truncated: 7 more columns]
